# Supplementary material for: Secretory Leucoprotease Inhibitor (SLPI) Promotes Survival during Acute Pseudomonas aeruginosa Infection by Suppression of Inflammation Rather Than Microbial Killing
Source: Biomolecules. 2022 Nov 22;12(12):1728. doi: 10.3390/biom12121728 (PMC9776001; doi:10.3390/biom12121728)
Supplement: Supplementary file 1 [file biomolecules-12-01728-s001.zip]

Archive with 1 entries (1 files):
- biomolecules-1972221-supplementary.pdf
